# Supplementary material for: Polypropylene Color Masterbatches Containing Layered Double Hydroxide Modified with Quinacridone and Phthalocyanine Pigments—Rheological, Thermal and Application Properties
Source: Materials (Basel). 2023 Sep 16;16(18):6243. doi: 10.3390/ma16186243 (PMC10532881; doi:10.3390/ma16186243)
Supplement: Supplementary file 1 [file materials-16-06243-s001.zip]

Archive with 1 entries (1 files):
- materials-2610009-supplementary.pdf
